# Supplementary material for: Automatic measurement of the Cobb angle for adolescent idiopathic scoliosis using convolutional neural network
Source: Sci Rep. 2023 Sep 4;13:14576. doi: 10.1038/s41598-023-41821-y (PMC10477263; doi:10.1038/s41598-023-41821-y)
Supplement: Supplementary file 1 — Supplementary Information. [file 41598_2023_41821_MOESM1_ESM.xlsx]

## Sheet: standing
				intermediate1											AI_ver20210527													intermediate2											novice1
data	category	pose		major angle	major upper	major lower	minor1 angle	minor1 upper	minor1 lower	minor2 angle	minor2 upper	minor2 lower	remarks		name	major angle	major upper	major lower	minor1 angle	minor1 upper	minor1 lower	minor2 angle	minor2 upper	minor2 lower				major angle	major upper	major lower	minor1 angle	minor1 upper	minor1 lower	minor2 angle	minor2 upper	minor2 lower	remarks		major angle	major upper	major lower	minor1 angle	minor1 upper	minor1 lower	minor2 angle	minor2 upper	minor2 lower	remarks
cat1_d50	1	0		14.4	T10	L3	7.9	T1	T4	2.5	T4	T10			cat1_d50	13.35	T12	L4	9.88	T1	T12	0	N	N				16.4	T12	L3	5.5	T1	T6	1.3	T6	T12			11.8	T7	T12	3.8	T1	T7	2.4	T12	L3
cat1_d52	1	0		17.7	T1	T6	15.5	T6	T11	8.8	T11	L3			cat1_d52	14.37	T6	T11	11.77	T2	T6	9.96	T11	L3				15	T5	T11	14	T1	T5	9.7	T11	L3			20.8	T6	T11	17	T1	T6	7.8	T11	L3
cat1_d53	1	0		14	T12	L4	12	T8	T12	7.2	T1	T5			cat1_d53	17.72	T12	L4	6.34	T1	T12	0	N	N				15.1	T12	L4	8.8	T8	T12	1.7	T1	T8			18.2	T12	L4	10.9	T6	T12	2.3	T2	T6
cat1_d54	1	0		15.3	T11	L3	14.6	T6	T11	6	T1	T6			cat1_d54	14.56	T11	L3	7.31	T6	T11	0.2	T1	T6				17.3	T12	L3	8.2	T7	T12	7.2	T1	T7			16.1	T11	L4	10.5	T5	T11	6.2	T1	T5
cat1_d55	1	0		18.9	T12	L4	16.8	T5	T12	9	T1	T5			cat1_d55	14.06	T11	L5	13.27	T3	T11	3.14	T1	T3				18.3	T12	L4	13.6	T6	T12	4.3	T1	T6			16.7	L1	L5	13.3	T5	L1	4.4	T1	T5
cat1_d56	1	0		18.5	T1	T8	17	T8	L1	13.9	L1	L4			cat1_d56	14.65	T8	L1	7.72	T3	T8	1.43	T1	T3				19.5	T9	L1	12.6	L1	L4	11.8	T1	T9			11	T11	L3	9.2	T1	T11	3.3	T6	T11
cat2_d98	2	0		38.1	T6	T11	27.4	T2	T6	19.3	T11	L4			cat2_d98	31.39	T6	T11	21.45	T1	T6	20.86	T11	L5				34.5	T5	T11	24.5	T11	L4	23.5	T1	T5			36.2	T6	T11	22.1	T2	T6	21.4	T11	L5
cat2_d99	2	0		40.5	T10	L3	25.2	T5	T10	14	T1	T5			cat2_d99	36.37	T9	L3	22.56	T3	T9	9.32	T1	T3				39.3	T10	L3	21.1	T4	T10	10.3	T1	T4			39.3	T10	L3	24.8	T6	T10	11.4	T2	T6
cat2_d100	2	0		28	T10	L4	11.4	T5	T10	2	T1	T5			cat2_d100	24.4	T10	L3	7.59	T1	T10	0	N	N				26.8	T11	L3	9.2	T5	T11	1.2	T1	T5			28.4	T11	L4	10	T5	T11	2.1	T1	T5
cat2_d101	2	0		24.2	T10	L3	19.3	T4	T10	13.8	T1	T4			cat2_d101	24.09	T11	L3	16.28	T5	T11	10.52	T1	T5				23.7	T11	L3	17.5	T5	T11	9.9	T1	T5			21.5	T11	L4	17.2	T6	T11	5.2	T3	T6
cat2_d102	2	0		24	T11	L4	8	T6	T11	2.7	T1	T6			cat2_d102	19.46	T11	L3	8.15	T7	T11	5.07	T3	T7				25.1	T11	L3	7.6	T7	T11	1.3	T1	T7			27.5	T11	L3	8.3	T6	T11	4.4	T2	T6
cat2_d103	2	0		37.5	T6	T12	29.3	T1	T6	19.9	T12	L4			cat2_d103	34.84	T6	T12	21.9	T1	T6	18.68	T12	L5				36.6	T6	L1	27.6	T1	T6	19.6	L1	L4			33.7	T5	T12	26.3	T1	T5	19.3	T12	L3
cat2_d104	2	0		30.8	T10	L4	24.1	T4	T10	10.4	T1	T4			cat2_d104	30.04	T9	L4	26.97	T5	T9	10.16	T1	T5				33.7	T10	L3	32	T4	T10	15.3	T1	T4			32.9	T11	L4	29.2	T5	T11	11.4	T2	T5
cat2_d105	2	0		34.8	T5	T10	26	T10	L3	12.5	T1	T5			cat2_d105	27.88	T4	T10	23.36	T10	L3	5.71	T1	T4				29.8	T4	T11	24	T11	L3	12.4	T1	T4			36.2	T5	T10	29.8	T10	L3	15	T1	T5
cat2_d106	2	0		15.4	T11	L3	7.2	T1	T6	3	T6	T11			cat2_d106	11.02	T12	L4	6.92	T1	T12	0	N	N				21	T12	L3	8.4	T1	T6	2.1	T6	T12			21.9	L1	L4	12.7	T9	L1	2.2	T4	T9
cat2_d107	2	0		22.3	T11	L4	19.6	T7	T11	9.5	T1	T7			cat2_d107	20.26	T11	L3	12.41	T7	T11	5.42	T1	T7				21.9	T11	L4	15.7	T5	T11	7.5	T1	T5			26	T12	L4	16.8	T7	T12	9.6	T2	T7
cat2_d108	2	0		42.3	T5	T11	25.9	T11	L3	25	T1	T5			cat2_d108	31.94	T5	T11	24.33	T11	L3	17.35	T1	T5				38.8	T6	T11	30.7	T11	L3	17.9	T1	T6			40.2	T6	T11	26.9	T11	L4	15.3	T2	T6
cat3_d433	3	0		55.8	T4	T11	36.3	T1	T4	32	T11	L4			cat3_d433	61.58	T5	T10	34.7	T10	L4	31.43	T1	T5				60.8	T5	T11	40.4	T1	T5	35.1	T11	L4			58.6	T5	T11	35.5	T1	T5	33.8	T11	L4
cat3_d443	3	0		61	T5	T12	41.9	T12	L4	31.7	T1	T5			cat3_d443	58.4	T5	T11	44.76	T11	L4	29.29	T1	T5				59.4	T5	T11	43.2	T11	L4	31.3	T1	T5			59.9	T5	T12	41.3	T12	L4	28.9	T1	T5
cat3_d447	3	0		60.7	T6	L1	44.7	L1	L5	23.5	T1	T6			cat3_d447	51.23	T7	L1	33.25	L1	L5	20.48	T1	T7				44.4	T5	T12	38.1	L2	L5	18.4	T1	T5			58.6	T7	L1	43.6	L1	L5	20.5	T2	T7
cat3_d451	3	0		37.9	T5	T12	32.6	T1	T5	22.3	T12	L5			cat3_d451	42.33	T5	T12	28.67	T1	T5	19.89	T12	L4				40.5	T5	T12	29.3	T1	T5	21.9	T12	L4			46.4	T6	T12	28.4	T2	T6	23.7	T12	L4
cat3_d452	3	0		43.2	T10	L3	23.5	T6	T10	7.8	T1	T6			cat3_d452	43.81	T10	L3	24.94	T4	T10	4.76	T1	T4				46	T10	L3	23.9	T6	T10	5.8	T1	T6			46.3	T10	L3	24.4	T4	T10	2.2	T1	T4
cat3_d456	3	0		55.8	T5	T11	36.6	T11	L4	27.7	T1	T5			cat3_d456	57.65	T5	T11	39.81	T11	L5	29.58	T1	T5
cat3_d460	3	0		62.8	T4	T11	56.1	T11	L4	28.1	T1	T4			cat3_d460	61.3	T4	T11	49.47	T11	L4	26.03	T1	T4				65.6	T4	T11	56.2	T11	L4	28.6	T1	T4			67.9	T4	T11	57.2	T11	L4	28.1	T1	T4
cat3_d464	3	0		68.3	T6	L2	37.9	T1	T6	25.4	L2	L5			cat3_d464	55.76	T6	L3	29.6	T1	T6	23.24	L3	L5				71.1	T6	L2	33.3	T1	T6	26.9	L2	L5			68.4	T5	L2	35.8	T11	T5	32.3	L2	L5
cat3_d468	3	0		54	T5	T10	29.4	T1	T5	24.7	T10	L4			cat3_d468	51.83	T5	T10	26.57	T1	T5	18.57	T10	L2				55.4	T5	T10	30.5	T1	T5	28.1	T10	L4			50.1	T5	T11	28.4	T1	T5	27.2	T11	L4
cat3_d471	3	0		40.1	T5	T11	36	T11	L4	16.4	T1	T5			cat3_d471	38.91	T5	T12	37.48	T12	L5	14.2	T1	T5				39	T11	L4	37.4	T4	T11	15.2	T1	T4			40.1	T5	T12	38	T12	L4	16.3	T1	T5
d58	2	0		58.7	T5	T11	43.6	T1	T5	35.2	T11	L3			d58	49.95	T6	L1	37.43	T2	T6	29.59	L1	L4				61.3	T5	T11	39.5	T1	T5	36.5	T11	L3			56.2	T5	T12	35.2	T12	L4	32.1	T1	T5
d58a	3	0		62.8	T5	T11	38	T11	L4	37.8	T1	T5			d58a	58.88	T5	T12	38.38	T12	L4	33.48	T1	T5				62.4	T5	T11	43.9	T11	L4	35.8	T1	T5			63.7	T5	T11	41.4	T11	L4	33	T1	T5
d59	2	0		48.2	T6	T12	26.4	T1	T6	25.2	T12	L4			d59	48.08	T6	T11	22.62	T1	T6	21.4	T11	L4				43.7	T5	L1	25.4	L1	L4	20.2	T1	T5			46.3	T6	T12	25.3	T2	T6	23.7	T12	L4
d59a	3	0		52.3	T6	T12	29.6	T12	L4	21.3	T1	T6			d59a	51.37	T6	L1	25.4	L1	L5	20.54	T1	T6				50.4	T6	T12	30.7	T12	L4	22.3	T1	T6			52.5	T6	T12	31.5	T12	L4	25.3	T1	T6
d60	3	0		52.1	T11	L4	42	T4	T11	17.6	T1	T4			d60	54.41	T11	L4	38.1	T5	T11	12.68	T1	T5				51.1	T11	L3	41.7	T4	T11	15.7	T1	T4			54	T11	L4	44.9	T5	T11	18.1	T1	T5
d61	2	0		34.2	T5	T12	25.9	T1	T5	19.4	T12	L4			d61	38.5	T5	T12	27.8	T1	T5	18.12	T12	L4				34.9	T5	T12	27.3	T1	T5	18.8	T12	L4			37	T5	T11	28.6	T1	T5	20.2	T11	L4
d61b	2	0		44.3	T5	T12	31.3	T1	T5	24.1	T12	L4			d61b	41.25	T5	T12	31.05	T1	T5	18.44	T12	L5				42.6	T5	T12	28.4	T1	T5	20.8	T12	L4			43.4	T5	T12	32.6	T1	T5	22.9	T12	L4
d61c	2	0		36.3	T5	T12	35.5	T1	T5	15.6	T12	L4			d61c	35.63	T5	T12	23.62	T1	T5	16.4	T12	L4				38.9	T5	T11	32.3	T1	T5	18.4	T11	L4			38.9	T5	T11	34	T1	T5	18.9	T11	L4
d61d	2	0		36.6	T5	T11	31.7	T1	T5	19.8	T11	L4			d61d	34.52	T6	T12	23.66	T1	T6	19.28	T12	L5				39.3	T5	T11	28.4	T1	T5	20.9	T11	L4			40	T5	T12	30.6	T1	T5	21.6	T12	L4
d61f	2	0		42.1	T5	T12	35.5	T1	T5	22.1	T12	L4			d61f	38.84	T5	T12	31.41	T1	T5	19.32	T12	L4				43.3	T5	T11	30.6	T1	T5	25.6	T11	L4			41.7	T5	T11	29.1	T1	T5	22.4	T11	L4
d61g	2	0		44.2	T5	T11	37.8	T1	T5	20.9	T11	L4			d61g	48.13	T5	T12	36.32	T1	T5	19.15	T12	L4				44.6	T4	T12	33.2	T1	T4	23.8	T12	L4			48.3	T5	T12	37	T1	T5	23.2	T12	L4
d61h	2	0		45.9	T5	T11	29.8	T1	T5	25	T11	L4			d61h	45.77	T5	T12	29.26	T1	T5	26.89	T12	L4				48.8	T5	T11	32.8	T1	T5	26.8	T11	L4			46.6	T5	T12	32.3	T1	T5	26.8	T12	L4
d61i	2	0		44.5	T5	T11	35.6	T1	T5	19.7	T11	L4			d61i	43.35	T5	T12	29.87	T1	T5	21.98	T12	L5				45	T5	T11	36.1	T1	T5	20.9	T11	L4			43.3	T5	T11	33	T1	T5	20.1	T11	L4
[truncated: 30 more columns]

## Sheet: supine
				intermediate1											AI_ver20210527													intermediate2											novice1
data	category	pose		major angle	major upper	major lower	minor1 angle	minor1 upper	minor1 lower	minor2 angle	minor2 upper	minor2 lower	remarks		name	major angle	major upper	major lower	minor1 angle	minor1 upper	minor1 lower	minor2 angle	minor2 upper	minor2 lower				major angle	major upper	major lower	minor1 angle	minor1 upper	minor1 lower	minor2 angle	minor2 upper	minor2 lower	remarks		major angle	major upper	major lower	minor1 angle	minor1 upper	minor1 lower	minor2 angle	minor2 upper	minor2 lower	remarks
cat3_d434	3	1		39	T6	T12	27.7	T1	T6	16.9	T12	L4			cat3_d434	33.36	T6	T12	23.64	T1	T6	13.97	T12	L4				36.8	T6	T12	30.8	T1	T6	17	T12	L4			41.1	T6	T12	30.6	T1	T6	14.7	T12	L4
cat3_d439	3	1		45.7	T6	T12	26	T1	T6	13.4	T12	L4			cat3_d439	41.82	T6	L1	31.45	T1	T6	14.74	L1	L4				43.2	T6	T12	31.7	T1	T6	17.5	T12	L4			42.3	T6	T12	30	T1	T6	14.6	T12	L4
cat3_d440	3	1		41.4	T5	T11	26.5	T11	L4	18.7	T1	T5			cat3_d440	39.06	T4	T11	24.15	T11	L4	17.32	T1	T4				43.1	T5	T12	24.5	T12	L4	23	T1	T5			30.3	T11	L4	44.2	T5	T11	21.7	T1	T5
cat3_d444	3	1		46.1	T5	T11	32.4	T11	L4	26.9	T1	T5			cat3_d444	40.25	T5	T12	32.51	T12	L5	24.43	T1	T5				46.6	T5	T11	33.5	T11	L4	32.5	T1	T5			44.1	T5	T12	35.2	T12	L4	29.1	T1	T5
cat3_d448	3	1		45.7	T6	L1	31.6	L1	L5	16.3	T1	T6			cat3_d448	43.57	T6	L1	28.67	L1	L5	15.95	T1	T6				43.1	T6	L1	29.9	L1	L4	15.6	T1	T6			44.4	T6	L1	31.9	L1	L5	19.2	T1	T6
cat3_d455	3	1		37.1	T10	L3	24.3	T5	T10	3.9	T1	T5			cat3_d455	31.49	T11	L3	20.52	T4	T11	5.68	T2	T4				33.8	T11	L3	17	T5	T11	6	T1	T5			34.8	T10	L3	24.1	T4	T10	6.5	T1	T4
cat3_d457	3	1		41.5	T4	T11	31.2	T1	T4	28.2	T11	L4			cat3_d457	41.12	T4	T11	30.61	T11	L5	25	T1	T4				40.7	T5	T10	26.4	T10	L4	22.9	T1	T5			39.4	T4	T11	29.1	T11	L4	24	T1	T4
cat3_d461	3	1		51.8	T4	T11	38.3	T11	L4	26.4	T1	T4			cat3_d461	46.66	T4	T11	39.46	T11	L4	23.7	T1	T4				54.2	T4	T11	42.3	T11	L4	23.1	T1	T4			52	T4	T11	45	T11	L4	21.2	T1	T4
cat3_d465	3	1		60.6	T5	L2	32.5	T1	T5	25.2	L2	L5			cat3_d465	57.53	T5	L2	24.11	T1	T5	21.03	L2	L5				59.4	T4	L2	29.6	T1	T4	20	L2	L5			56.9	T6	L1	28.7	T2	T6	23.6	L1	L5
d58b	2	1		50.3	T5	T11	33.2	T1	T5	32.3	T11	L3			d58b	42.93	T6	L1	31.63	T1	T6	28.43	L1	L5				54	T5	T11	32.7	T11	L3	30.9	T1	T5			48.3	T5	T12	35.3	T12	L4	27.2	T1	T5
d59b	2	1		41.8	T6	T12	21.3	T1	T6	18.2	T12	L4			d59b	40.94	T5	T11	18.83	T1	T5	15.5	T11	L3				36.1	T5	T12	19.5	T12	L4	19	T1	T5			41.1	T6	T11	18.6	T1	T6	18.2	T11	L4
d60a	2	1		43.4	T10	L4	35.6	T5	T10	20.5	T1	T5			d60a	41.79	T11	L4	33.94	T4	T11	12.38	T1	T4				44.6	T11	L4	34.4	T5	T11	21.3	T1	T5			45.5	T11	L4	35.3	T5	T11	19.7	T1	T5
d61j	2	1		38.8	T5	T11	26.4	T1	T5	19.6	T11	L4			d61j	33.54	T5	T11	22.59	T1	T5	16.24	T11	L4				38.6	T5	T11	25.4	T1	T5	16.1	T11	L4			36.2	T5	T12	23.3	T1	T5	15	T12	L4
1e2a565f2b04				60.3	T4	T11	50	T11	L4	35.6	T1	L4				63.76	T4	T10	54.27	T10	L3	28.71	T1	T4				59.7	T5	T11	51.5	T11	L4	35.8	T1	T5			63.8	T5	T11	55	T11	L4	37.3	T1	T5
2d9b1e732c97				58.7	T4	T11	54.6	T11	L4	23.2	T1	T4				53.06	T4	T11	52.81	T11	L4	22.3	T1	T4				59.3	T4	T10	53	T10	L4	15.6	T1	T4			63.5	T4	T11	52.8	T11	L4	18.9	T1	T4
47abeaf69ac5																35.75	T5	T12	26.68	T12	L4	20.7	T1	T5
a14806fa8a65				29.5	T1	T5	24.1	T5	T11	4.8	T11	L5				30.65	T5	L2	27.6	T1	T5	10.34	L2	L5				29.2	T1	T5	24.9	T5	T11	6.8	T11	L5			30.9	T1	T5	29.5	T5	T12	7.5	T12	L4
9099ca5bae5a				40.6	T4	T11	39.8	T11	L4	16.2	T1	T4				41.5	T4	T11	32.51	T11	L4	15.26	T1	T4				38.1	T4	T11	35.5	T11	L4	18.9	T1	T5			43.6	T5	T11	37.6	T11	L4	18.5	T1	T5
c33d91ff9dc8				52.7	T5	T10	49.7	T10	L4	21	T1	T5				57.09	T11	L4	53.88	T5	T11	15.96	T2	T5				51.5	T5	T10	47.6	T10	L4	23.9	T1	T5			55.8	T11	L4	54	T5	T11	20.5	T1	T5
99eea76217f8				33.1	T4	T12	20.4	T1	T4	19.3	T12	L4				34.88	T4	T10	21.91	T10	L2	8.14	T1	T4				25.3	T4	T12	21.5	T12	L4	16.7	T1	T4			31.5	T6	T12	21.7	T12	L4	15.6	T2	T6
ee3670adba65				34.6	T4	T11	18.1	T1	T4	15.7	T11	L5				40.52	T4	T11	19.2	T1	T4	16.19	T11	L5				38.2	T4	T11	19.5	T1	T4	14.9	T11	L5			33.8	T4	T12	23.9	T1	T4	15.7	T12	L5
011742bacf1f				42.2	T4	T12	22.5	T12	L4	16.9	T1	T4				40.2	T4	T12	20.42	T12	L5	18.99	T1	T4				40.9	T4	T11	23	T11	L4	14.2	T1	T4			40.1	T5	T12	20.1	T1	T5	17.3	T12	L4
0dc7a888b3c6				46.7	T6	T12	27.5	T12	L4	23.8	T1	T6				44.97	T6	T12	25.32	T12	L5	12.54	T3	T6				44.3	T6	T12	29.8	T12	L4	25.4	T1	T6			46.2	T6	T12	27.6	T12	L4	24.8	T1	T6
811e9ae9aa71				84.3	T4	T12	52.1	T12	L4	28.8	T1	T4				83.65	T4	T12	60.23	T12	L5	29.79	T1	T4				87.6	T4	T12	51.8	T12	L4	26.7	T1	T4			85.1	T4	T12	55.8	T12	L5	27.2	T1	T4
5f522c775495				44.2	T5	T11	27.4	T11	L4	19.4	T1	T5				48.25	T5	T12	28.1	T12	L4	23.99	T1	T5				46.8	T5	T12	29.4	T12	L4	17.9	T1	T5			42.8	T5	T11	27	T1	T5	18.4	T11	L4
6d576a5104e4				48.9	T5	T11	36.1	T11	L3	34.2	T1	T5				41.63	T5	T11	36.23	T11	L3	27.28	T1	T5				47.1	T5	T11	37.1	T11	L3	33.8	T1	T5			47.8	T6	T12	37.6	T12	L4	34.6	T2	T6
502b551d601f				43.9	T5	T11	29.8	T1	T5	16.8	T11	L4				47.82	T5	L1	27.45	T1	T5	18.43	L1	L5				46.9	T5	T12	33.3	T1	T5	20	T12	L4			45.6	T5	T12	30.1	T1	T5	14.9	T12	L4
91d2e53de079				41.3	T6	T12	30	T1	T6	26	T12	L4				42.54	T6	T12	27.11	T12	L5	26.73	T1	T6				38.4	T6	T11	30	T1	T6	25.8	T11	L5			43.2	T6	T12	29.4	T1	T6	25.3	T12	L5
da0d6d7b6827				35.5	T5	T11	28.5	T1	T5	17.1	T11	L4				33.54	T5	T11	22.59	T1	T5	16.24	T11	L4				36.3	T5	T11	25.5	T1	T5	17.1	T11	L4			36.1	T5	T11	26.3	T1	T5	15.6	T11	L4
67f8ba985c06				37.9	T6	L2	23.3	L2	L5	19.2	T1	T6				39.44	T8	L2	21.37	L2	L5	18.69	T3	T8				38.5	T7	L2	27.6	L2	L5	22.4	T1	T7			38.9	T7	L2	26.6	L2	L5	22.8	T1	T7
081b6242f2bd				41.9	T11	L3	29	T5	T11	12.9	T1	T5				39.79	T10	L2	28.92	T5	T10	12.17	T1	T5				43.3	T11	L3	27	T5	T11	12.9	T1	T5			41.9	T11	L3	30.2	T6	T11	12.7	T2	T6
ae759ec3dd7b				48.3	T5	T12	36.4	T1	T5	32.4	T12	L4				46.95	T5	L1	32.46	T1	T5	30.1	L1	L4				42.8	T5	T12	37	T1	T5	34.4	T12	L4			48.4	T5	T12	39.6	T12	L4	32	T1	T5
6e42286f94db				38.6	T5	T11	31	T11	L4	23.7	T1	T5				37.77	T5	T12	30.57	T12	L4	20.53	T1	T5				37.3	T5	T11	33.4	T11	L4	19.2	T1	T5			39.4	T5	T12	33.8	T12	L4	21.7	T1	T5
66ff05277115				35.9	T6	L1	28.2	T1	T6	14.4	L1	L5				30.68	T8	L2	18.55	T2	T8	12.72	L2	L5				35.2	T6	L1	28	T1	T6	16.3	L1	L5			36.3	T7	L1	27.3	T2	T7	12.2	L1	L5
29bc62a42988				46.6	T6	T12	40.6	T1	T6	19.7	T12	L4				42.62	T6	T12	31.33	T1	T6	19.01	T12	L4				41.6	T6	T12	38.5	T1	T6	19.2	T12	L4			46.4	T6	T12	37.3	T1	T6	19.3	T12	L5
763ae35b638f				37.3	T4	T12	25.1	T12	L4	11	T1	T4				39.62	T4	T12	25.3	T12	L5	16.52	T1	T4				40.1	T4	T12	27	T12	L4	14.7	T1	T4			37.3	T4	T12	23.2	T12	L5	8.5	T1	T4
922c17c85bc7				36.4	T5	T12	27.3	T1	T5	18.7	T12	L4				33.85	T4	T12	22.04	T1	T4	15.33	T12	L4				33.2	T4	T12	24.3	T1	T4	18.9	T12	L4			37.1	T5	L1	24.2	T1	T5	19.2	L1	L5
3250f60f5964				38	T6	L1	26.7	T1	T6	14.8	L1	L4				36.66	T6	L1	26.19	T1	T6	10.01	L1	L5				35	T6	L1	27.6	T1	T6	16.7	L1	L5			35	T6	T12	30.4	T1	T6	9.3	T12	L4
90b8e6e72e4c				37	T7	L1	34.7	T1	T7	12.4	L1	L5				33.07	T2	T7	27.64	T7	L5	0	N	N				32.1	T6	L2	31.9	T1	T6	16.3	L2	L5			37.2	T7	L1	31.4	T1	T7	8.6	L1	L4
8d9ef30446aa				33.5	T4	T10	17.6	T1	T4	11.7	T10	L4				37.85	T4	T10	11.17	T10	L4	10.52	T1	T4				31.7	T4	T11	15.3	T1	T4	9.8	T11	L5			25.3	T5	T11	18.9	T1	T5	11.4	T11	L4
[truncated: 30 more columns]

## Sheet: side-bending
				intermediate1											AI_ver20210527													intermediate2											novice1
data	category	pose		major angle	major upper	major lower	minor1 angle	minor1 upper	minor1 lower	minor2 angle	minor2 upper	minor2 lower	remarks		name	major angle	major upper	major lower	minor1 angle	minor1 upper	minor1 lower	minor2 angle	minor2 upper	minor2 lower				major angle	major upper	major lower	minor1 angle	minor1 upper	minor1 lower	minor2 angle	minor2 upper	minor2 lower	remarks		major angle	major upper	major lower	minor1 angle	minor1 upper	minor1 lower	minor2 angle	minor2 upper	minor2 lower	remarks
cat3_d435	3	2		46.8	T11	L5	42.9	T1	T6	25.7	T6	T11			cat3_d435	48.53	T12	L5	42.77	T1	T6	21.07	T6	T12				46.2	T12	L5	43	T1	T6	21	T6	T12			45.6	T12	L5	45.1	T1	T6	21.6	T6	T12
cat3_d436	3	3		55.7	T5	L2	22.2	T1	T5	6.3	L2	L5			cat3_d436	58.8	T5	L4	14.27	T1	T5	2.21	L4	L5				54.2	T5	T12	24.9	T1	T5	15.4	T12	L5			53.8	T6	T12	18.2	T2	T6	13.5	T12	L5
cat3_d437	3	2		34.9	T1	T6	33.8	T11	L5	31.5	T6	T11			cat3_d437	36.94	T1	T7	34.22	T7	T12	24.04	T12	L4				37.1	T6	T12	36.2	T1	T6	34.6	T12	L5			38.2	T6	T11	33.1	T1	T6	24.2	T11	L4
cat3_d438	3	3		47.1	T6	L1	26.8	T1	T6	6.3	L1	L4			cat3_d438	53.22	T7	L5	21.7	T1	T7	0	N	N				43.1	T6	T12	27	T1	T6	10.7	T12	L5			45.5	T6	T12	26.9	T1	T6	6.7	T12	L4
cat3_d441	3	2		58.3	T11	L5	42.8	T5	T11	29.3	T1	T5			cat3_d441	55.2	T11	L5	40.73	T4	T11	23.55	T1	T4				55.3	T11	L5	42	T5	T11	23.8	T1	T5			56.5	T11	L5	41.2	T5	T11	28.8	T1	T5
cat3_d442	3	3		50.6	T5	T11	17	T1	T5	6.7	T11	L4			cat3_d442	62.06	T4	L5	17.95	T1	T4	0	N	N				51.3	T5	T12	15.7	T1	T5	13.4	T12	L5			48.3	T5	T11	16.4	T1	T5	1.8	T11	L3
cat3_d445	3	2		51.3	T11	L4	32.6	T5	T11	30.7	T1	T5			cat3_d445	55.94	T11	L5	29.17	T5	T11	22.62	T1	T5				51	T11	L4	31.8	T1	T5	30.7	T5	T11			52.8	T11	L4	34.6	T6	T11	29.9	T1	T6
cat3_d446	3	3		48	T5	T12	30.3	T1	T5	6.1	T12	L3			cat3_d446	46.33	T5	T12	23.7	T1	T5	8.39	L3	L5				49.2	T6	T12	28	T1	T6	5.9	T12	L4			47.3	T5	T12	27.9	T1	T5	9.6	T12	L3
cat3_d449	3	2		48.4	L1	L5	33.4	T1	T7	28.6	T7	L1			cat3_d449	38.3	L1	L5	33.35	T1	T7	22.15	T7	L1				43.8	L1	L5	26.4	T1	T6	23.4	T6	L1			43	L1	L5	31.6	T1	T7	24.4	T7	L1
cat3_d450	3	3		54	T7	L1	12.4	L1	L5	5.3	T1	T7			cat3_d450	49.98	T4	L2	14.82	T1	T4	7.04	L2	L5				52.3	T6	L2	12.7	L2	L4	1.1	T1	T6			46.3	T6	T12	7.3	T1	T6	0.8	T12	L4
cat3_d453	3	3		55.8	T9	L5	11	T1	T5	10.6	T5	T9			cat3_d453	50.38	T10	L4	11.08	T5	T10	2.37	T1	T5				53.9	T11	L4	10.6	T1	T5	8.2	T5	T11			54.9	T10	L4	12.5	T5	T10	11.2	T1	T5
cat3_d454	3	2		24.9	T5	T10	19.9	T10	L2	0.3	T1	T5			cat3_d454	21.44	T5	T11	16.19	T11	L3	7.02	T1	T5				24.1	T5	T11	18.1	T11	L3	0.8	T1	T5			29.8	T4	T11	17.7	T11	L3	0.6	T1	T4
cat3_d458	3	2		47.5	T11	L5	29.1	T4	T11	27.9	T1	T4			cat3_d458	48.22	T11	L5	31.87	T5	T11	27.21	T1	T5				45	T10	L4	30.5	T5	T10	14.9	T1	T5			50.3	T11	L5	31.5	T11	T5	29	T5	T11
cat3_d459	3	3		49.2	T4	T11	20.3	T1	T4	4.9	T11	L4			cat3_d459	47.85	T4	L1	13.82	T1	T4	4.65	L1	L5				48.9	T5	T10	18.9	T1	T5		T10	L3			53.3	T4	T12	18.1	T11	T4	11.3	T12	L3
cat3_d462	3	2		53.5	T11	L4	42	T5	T11	31	T1	T5			cat3_d462	54.75	T11	L5	31.14	T5	T11	30.57	T1	T5				59.9	T11	L4	31.1	T4	T11	28.6	T1	T4			55.2	T11	L4	35	T5	T11	28.6	T1	T5
cat3_d463	3	3		55.2	T4	T11	14.6	T1	T4	13.2	T11	L3			cat3_d463	52.13	T5	T11	13.38	T11	L2	12.86	T1	T5				56.4	T4	T11	15.6	T1	T4	14.2	T11	L3			58.6	T4	T11	16.7	T11	T4	16.2	T11	L3
cat3_d466	3	2		45	T5	L2	35.7	T1	T5	31.6	L2	L5			cat3_d466	43.14	T5	L2	34.51	T1	T5	26.37	L2	L5				45.9	T5	L2	35.8	T1	T5	24.3	L2	L5			45.9	T5	L1	36.5	T1	T5	31.3	L1	L5
cat3_d467	3	3		46.8	T5	L2	33.3	T1	T5	5.3	L2	L5			cat3_d467	44.79	T5	L2	33.69	T1	T5	0	N	N				47.2	T6	L2	32.2	T1	T6	5.7	L2	L5			37.9	T5	T12	34	T1	T5	5.7	T12	L4
cat3_d469	3	2		50.4	T11	L5	35.4	T1	T5	34.1	T5	T11			cat3_d469	47.85	T10	L5	41.56	T5	T10	22.7	T1	T5				50.5	T10	L4	37.5	T4	T10	31.2	T1	T4			47.1	T11	L4	37.5	T5	T11	34.5	T1	T5
cat3_d470	3	3		45.7	T5	T12	30.8	T1	T5	4.9	T12	L4			cat3_d470	43.36	T4	L1	26.65	T1	T4	14.71	L1	L5				49.4	T5	T10	30.5	T1	T5	6.7	T10	L4			53.3	T5	T11	38.9	T1	T5	5.9	T11	L3
cat3_d472	3	2		48.8	T11	L4	22.3	T1	T5	20.8	T5	T11			cat3_d472	47.39	T12	L4	24.51	T5	T12	18.82	T1	T5				47.4	T12	L4	19.5	T5	T12	19.2	T1	T5			49.2	T11	L4	21.6	T4	T11	20.7	T1	T4
cat3_d473	3	3		46.8	T4	T12	16.2	T12	L4	7.1	T1	T4			cat3_d473	46.71	T5	L1	18.25	L1	L4	8.26	T1	T5				48.1	T4	L1	15.7	L1	L4	6.6	T1	T4			46	T5	T12	13.1	T12	L4	3.9	T1	T5
cat3_d475	3	2		32.5	T11	L5	31.7	T1	T6	30.9	T6	T11			cat3_d475	31.7	T11	L5	31.09	T6	T11	27.97	T1	T6				35.7	T11	L5	29.5	T1	T5	28.5	T5	T11			30.6	T1	T6	29.2	T6	T12	27.9	T12	L4
cat3_d476	3	3		34.6	T5	T12	20.7	T1	T5	2.1	T12	L4			cat3_d476	44.6	T6	L5	17.35	T1	T6	0	N	N				38.9	T5	T12	21.5	T1	T5	3.2	T12	L3			38.8	T5	T12	23.1	T1	T5	2	T12	L4
d58c	2	2		53.8	T11	L4	48.4	T5	T11	32.2	T1	T5			d58c	49.25	T12	L5	43.76	T5	T12	32.74	T1	T5				48.2	T5	T11	44.1	T11	L3	38	T1	T5			52.9	T11	L4	49.9	T5	T11	33.4	T1	T5
d58d	3	3		59.3	T5	T11	23.4	T1	T5	18.2	T11	L3			d58d	52.79	T5	T12	22.19	T1	T5	18.99	T12	L5				55.7	T5	T11	26.2	T1	T5	15.8	T11	L3			54.4	T5	T11	21.5	T1	T5	17.2	T11	L3
d59c	2	2		37.3	T11	L5	30.6	T1	T6	22.5	T6	T11			d59c	38	T12	L5	35.69	T1	T7	27.98	T7	T12				39.3	T12	L5	26	T1	T7	26	T7	T12			38.9	T12	L5	30.5	T1	T6	24.3	T6	T12
d59d	3	3		45.5	T6	L1	15.9	T1	T6	1.4	L1	L3			d59d	55.83	T6	L5	22.86	T1	T6	0	N	N				46.4	T6	T12	11	T12	L5	10.3	T1	T6			46.6	T6	T12	12.4	T1	T6	2.4	T12	L4
d60b	3	2		54.9	T10	L4	26.8	T5	T10	25.8	T1	T5			d60b	58.52	T10	L5	26.93	T5	T10	19.37	T1	T5				58.2	T11	L4	24.6	T4	T11	22.3	T1	T4			59.7	T11	L4	24.2	T4	T11	23.3	T1	T4
d60c	2	3		39.5	T4	T11	17.9	T11	L4	12.9	T1	T4			d60c	27.98	T1	T11	18.24	T11	L3	0	N	N				38.2	T5	T12	15.9	T12	L4	11.3	T1	T5			41.5	T5	T11	17.9	T11	L3	13.5	T1	T5
d61k	2	2		41.9	T1	T5	36	T5	T11	33.1	T11	L5			d61k	33.14	T12	L5	30.31	T5	T12	28.14	T1	T5				37	T1	T5	34.1	T5	T11	32	T11	L4			36.2	T5	T11	36	T1	T5	30.3	T11	L4
d61l	2	3		42.6	T5	T12	17.2	T1	T5	1.3	T12	L3			d61l	52.46	T5	L5	18.14	T1	T5	0	N	N				40.3	T5	T11	18.2	T1	T5	5.2	T11	L4			39.4	T5	T11	15.9	T1	T5	5.5	T11	L4
1e2a565f2b04				57.2	T11	L4	56.1	T4	T11	42.9	T1	T4				58.64	T5	T11	56.22	T11	L5	41.28	T1	T5				57.8	T11	L5	55	T5	T11	41	T1	T5			59.6	T11	L5	57.1	T5	T11	42.2	T1	T5
				69	T4	T11	42.8	T11	L4	29.3	T1	T4				67.02	T5	T12	45.43	T12	L5	26.03	T1	T5				70.7	T5	T11	44.8	T11	L4	30.2	T1	T5			67.3	T5	T11	47.7	T11	L4	30.3	T1	T5
2d9b1e732c97				60.9	T10	L4	49.3	T4	T10	24	T1	T4				65.04	T10	L4	48.44	T4	T10	16.36	T1	T4				61.8	T9	L4	49.5	T4	T9	23.4	T1	T4			64.4	T11	L5	50.9	T4	T11	22.3	T1	T4
				65.3	T4	T10	33.9	T10	L3	16.4	T1	T4				60.01	T4	T10	34.56	T10	L3	14.37	T1	T4				67.4	T4	T10	34	T10	L3	12.8	T1	T4			64.3	T4	T11	34.9	T11	L4	12.5	T1	T4
47abeaf69ac5				39.1	T12	L5	32.3	T1	T4	22.4	T4	T12				47.34	T12	L5	30.58	T1	T5	25.11	T5	T12				41	T12	L5	36.7	T1	T4	23.8	T4	T12			40.2	T12	L5	33.8	T2	T5	26.8	T5	T12
				48.9	T4	T12	13.9	T1	T4	7.2	T12	L4				49.15	T6	T12	16.02	T2	T6	12.17	T12	L4				52	T4	T12	10.3	T1	T4	8.7	T12	L4			49.3	T5	T12	14.2	T2	T5	6.9	T12	L4
a14806fa8a65				33.6	T11	L5	31	T1	T5	13	T5	T11				33.59	T10	L5	26.11	T1	T6	20.72	T6	T10				34	T1	T5	31.7	T10	L5	17.2	T5	T10			31.8	T1	T5	23.3	T12	L4	12.9	T5	T12
				64	T5	L5	21.7	T1	T5							45.28	T2	L5	6.28	T1	T2	0	N	N				60.9	T5	L5	19.6	T1	T5						42.5	T5	T12	21.3	T1	T5	18.4	T12	L4
9099ca5bae5a				48.6	T11	L4	39.3	T5	T11	22.3	T1	T5				42.03	T11	L4	35.68	T4	T11	19.11	T1	T4				46.6	T11	L4	40.1	T5	T11	25	T1	T5			47	T11	L4	39.5	T5	T11	23.5	T1	T5
				52.3	T4	T11	21.9	T11	L3	15.1	T1	T4				47.3	T4	T11	20.11	T11	L3	19.2	T1	T4				47.7	T4	T11	22.7	T11	L3	9.1	T1	T4			49.9	T5	T11	16.3	T11	L4	9	T1	T5
c33d91ff9dc8				65.8	T10	L4	46.9	T5	T10	29.2	T1	T5				71.37	T10	L5	48.11	T5	T10	19.95	T2	T5				64.6	T10	L4	44.8	T5	T10	24.4	T1	T5			70.4	T11	L4	46.8	T5	T11	21.8	T1	T5
				52.5	T5	T11	33.1	T11	L4	19.1	T1	T5				51.34	T4	T11	30.67	T11	L4	23.36	T1	T4				50.9	T5	T11	28.6	T11	L4	18	T1	T5			49.5	T5	T11	33.9	T11	L4	17	T1	T5
99eea76217f8				42.2	T11	L5	21.5	T5	T11	21.4	T1	T5				42.14	T11	L5	24.39	T5	T11	13.06	T2	T5				40	T12	L5	22.6	T1	T4	20.8	T4	T12			38.6	T12	L5	21.4	T2	T6	20.2	T6	T12
				41.1	T5	L4	15.9	T1	T5							41.43	T4	L4	15.67	T1	T4	0	N	N				42.1	T5	L1	15.1	T1	T5	3.3	L1	L3			37.9	T6	T12	11.8	T2	T6	0.5	T12	L4
ee3670adba65				31.8	T11	L5	31.3	T5	T11	27.8	T1	T5				33.8	T5	T11	30.29	T11	L5	16.79	T1	T5				26.3	T10	L5	24.4	T4	T10	23.4	T1	T4			27.5	T1	T4	24.3	T4	T12	22.5	T12	L4
				48.7	T4	L4	12.1	T1	T4							45.63	T3	L2	7.14	T1	T3	3.89	L2	L4				48.7	T4	L4	16.1	T1	T4						45.6	T4	T12	18.3	T1	T4	6	T12	L4
011742bacf1f				38	T11	L5	30.2	T5	T11	22.7	T1	T5				43.1	T11	L5	27.86	T5	T11	22.1	T1	T5				40.5	T11	L5	31.2	T5	T11	24	T1	T5			33.8	T12	L4	29.5	T5	T12	22.5	T1	T5
				50.9	T5	L4	11	T1	T5							51.31	T4	L4	9.25	T1	T4	1.79	L4	L5				54.1	T5	L5	10.5	T1	T5						42.9	T5	T12	10.8	T1	T5	3.4	T12	L4
502b551d601f				37.9	T5	T11	33.9	T11	L5	32.5	T1	T5				42.92	T5	T12	33.83	T12	L5	31.32	T1	T5				39.3	T5	T11	36.7	T11	L5	35.4	T1	T5			39.3	T5	T12	33	T1	T5	31.6	T12	L4
				44.6	T5	L4	25.2	T1	T5							50.62	T4	L5	25.1	T1	T4	0	N	N				50.4	T5	L1	29.8	T1	T5	2.2	L1	L4			47	T5	T12	26.9	T1	T5	1.3	T12	L4
[truncated: 30 more columns]

## Sheet: wearing brace
		intermediate1	minor1 angle	minor2 angle	AI_ver20210527	minor1 angle	minor2 angle	intermediate2	minor1 angle	minor2 angle	novice1	minor1 angle	minor2 angle	novice2	minor1 angle	minor2 angle	expert1	minor1 angle	minor2 angle	expert2	minor1 angle	minor2 angle
cat1_d51		6.4	5.9	4.3	9.06	8.57	3.4	8.4	5.1	4.9	11.5	10.2	5.1	6.6	5.9	2.8	5.1			7.4	6.4	5.7
cat2_d97		32.1	30.7	22.3	28.98	27.75	18.43	27.2	24.7	22.4	32.5	30.9	21.6	29.5	25.9	17.9	32.1	30.9	24.5	27.3	26.7	20.2
d61a		22.2	21.3	14.7	22.65	20.42	12.62	24.8	23.1	14.5	27.4	23.4	14.4	26	24.6	13.1	25.2	24.9	18.6	18.7	24.5	5.3
d61e		40.1	28.7	19.1	33.6	27.11	18.15	37.3	30.4	20.5	40.3	31.3	23.9	35.3	32.8	19.5	36.5	31.6	20.5	37.6	28.5	20
811e9ae9aa71		81	50.6	31.2	79.24	54.58	27.19	76.4	45.6	28.2	81.8	47.6	31.6	76.9	45.9	39.8	83.8	55.6	32.1	86.2	52.3	41.4
da0d6d7b6827		25.9	22.2	17.5	22.65	20.42	12.62	26.2	24.3	15.3	24.8	21.5	13.9	22.6	21.7	15.5	22.2	21.1	15.9	26.8	26.2	11.5
67f8ba985c06		45.1	30.5	18.4	38.84	26.6	20.26	41.2	30.1	17.4	44.3	32.7	20.1	42.2	31.1	22.8	44.2	29.8	22.9	46.8	30.7	23
081b6242f2bd		48.1	35.2	11.9	41.69	36.66	13.17	49.5	40	13.8	45.4	37.4	15.1	36.4	35.7	13.2	44.3	35.3	14.2	45.4	38	15.5
ae759ec3dd7b		45	37.3	32.3	36.61	28.16	26.71	52.8	35.5	35.1	46.9	38.9	33.2	42.3	32.8	32.2	51.1	38.7	36.6	51.1	37.5	36.4
6e42286f94db		32.4	32	24.3	35.03	32.47	23.34	35.1	29.8	26.3	42.4	34.5	24.7	37.7	29.9	23	40.4	33.9	28.5	36.8	30.5	27
		33.8	33.4	21.8	35.73	30.54	24.91	34.6	33.7	28	34.9	31	22.7	40.8	32.7	23.8	41	37.2	25.6	37.4	35	23.6
66ff05277115		30.3	25.8	15	29.62	22.37	13.25	28.3	26	14.9	33.4	29	14.6	28.9	23.9	11.3	35.5	29.4	17.5	36.8	30.7	16
763ae35b638f		35.3	24.9	10.1	34.75	27.71	6.76	39.8	29.7	9.4	37	26.8	10.9	33.6	19.9	8.6	39.6	28.8	12.1	36.6	29.4	16.8
922c17c85bc7		26.9	19.3	11.6	22.72	14.04	9.4	30.9	20.3	13.6	26.1	20.2	10.4	31.5	20.5	8.1	31.2	26.9	13.8	27.3	22.3	13.5
3250f60f5964		32.2	26.2	16.3	33.03	28.25	12.38	28.6	26.1	19.3	33.9	25.7	17.9	34.1	30	14.1	35	28.3	18.8	38.8	30.9	17.3
90b8e6e72e4c		25.8	24.9	15.3	25.41	21.7	12.47	26.3	23.9	18	27.6	25.6	18	27	26.6	18.8	30	27.7	15.8	27.7	24	13.5
daf7b5af0683		47.4	42.4	38.6	39.53	38.99	32.82	46	42.7	37.7	45.4	42.5	35.5	46.1	38.9	36.6	51.7	47.1	41.6	49.7	44.4	43.1
4b69068669bb		40.3	30.3	21.3	41.57	27.97	23.03	34.5	30.3	21.7	37.3	28.4	19.6	40	27.8	18.4	44.4	31.7	23.9	41.7	28.5	24.6
0971b9e9972a		37.7	28.5	17.8	39.58	30.11	22.69	35	33.3	18.5	36.4	29.9	20	30.7	24.9	20.9	36.6	33.5	26	40.9	34.9	25.5
		41.9	34.7	24.9	36.66	31.18	19.32	40.2	37.6	26.3	39.2	30.3	28.3	40.9	34.5	27.1	42.5	31.8	25.6	42.6	33.2	27.9
ed000f9e0880		20.2	18.1	7.2	18.85	17.18	8.42	20.4	18.1	10.2	21.2	20.5	6.7	17	16.9	7.2	23.9	19.4	8.9	23.3	21.2	10.6
affff76acfa6		39	30	24.8	39.51	29.65	20.92	45.2	35.7	28.1	40.7	34.4	17.7	43.1	33.3	26.5	45.9	34.9	25.2	46.5	35.8	21.9
e2443be7f46d		45.1	36.4	16.3	43.77	36.3	15.17	43.3	37.2	16.5	48.7	34.2	16.8	43.6	22.1	13.8	41.6	36.6	21.2	50.1	37.5	20
